# Supplementary material for: ﻿Two new species of Eccoptopterus Motschulsky, 1863 ambrosia beetle from Taiwan and Thailand (Coleoptera, Curculionidae, Scolytinae, Xyleborini)
Source: Zookeys. 2024 Nov 5;1217:247–62. doi: 10.3897/zookeys.1217.129707 (PMC11558174; doi:10.3897/zookeys.1217.129707)
Supplement: XML Treatment for Eccoptopterus [file zookeys.1217.129707-treatment1.xml]

<!DOCTYPE tp:taxon-treatment
  PUBLIC "-//TaxonX//DTD Taxonomic Treatment Publishing DTD v0 20100105//EN" "tax-treatment-NSO.dtd">
<tp:taxon-treatment xmlns:tp="http://www.plazi.org/taxpub"><tp:treatment-meta><kwd-group><label>Taxon classification</label><kwd>
                <named-content content-type="kingdom">Animalia</named-content>
              </kwd><kwd>
                <named-content content-type="order">Coleoptera</named-content>
              </kwd><kwd>
                <named-content content-type="family">Curculionidae</named-content>
              </kwd></kwd-group><mixed-citation publication-type="journal"><person-group><name><surname>Sittichaya</surname><given-names>Wisut</given-names></name><name><surname>Lin</surname><given-names>Ching-Shan</given-names></name><name><surname>Smith</surname><given-names>Sarah M.</given-names></name><name><surname>Pornsuriya</surname><given-names>Chaninan</given-names></name><name><surname>Cognato</surname><given-names>Anthony I.</given-names></name></person-group><article-title>﻿Two new species of <italic><tp:taxon-name><tp:taxon-name-part taxon-name-part-type="genus" reg="Eccoptopterus">Eccoptopterus</tp:taxon-name-part></tp:taxon-name></italic> Motschulsky, 1863 ambrosia beetle from Taiwan and Thailand (<tp:taxon-name><tp:taxon-name-part taxon-name-part-type="order">Coleoptera</tp:taxon-name-part></tp:taxon-name>, <tp:taxon-name><tp:taxon-name-part taxon-name-part-type="family">Curculionidae</tp:taxon-name-part></tp:taxon-name>, <tp:taxon-name><tp:taxon-name-part taxon-name-part-type="subfamily">Scolytinae</tp:taxon-name-part></tp:taxon-name>, <tp:taxon-name><tp:taxon-name-part taxon-name-part-type="tribe">Xyleborini</tp:taxon-name-part></tp:taxon-name>)</article-title><source>Zookeys</source><day>05</day><month>11</month><year>2024</year><volume>1217</volume><fpage>247</fpage><lpage>262</lpage><pub-id pub-id-type="doi">10.3897/zookeys.1217.129707</pub-id></mixed-citation></tp:treatment-meta><tp:nomenclature><label>﻿</label><tp:taxon-name>
              <object-id xmlns:xlink="http://www.w3.org/1999/xlink" content-type="arpha" xlink:type="simple">7AA144DC-FF02-5139-857A-6397E432DF12</object-id>
              <tp:taxon-name-part taxon-name-part-type="genus" reg="Eccoptopterus">Eccoptopterus</tp:taxon-name-part>
            </tp:taxon-name><tp:taxon-authority>Motschulsky, 1863</tp:taxon-authority><tp:nomenclature-citation-list><tp:nomenclature-citation><tp:taxon-name>
                  <tp:taxon-name-part taxon-name-part-type="genus" reg="Eccoptopterus">Eccoptopterus</tp:taxon-name-part>
                </tp:taxon-name><comment>Motschulsky, 1863: 515.</comment></tp:nomenclature-citation><tp:nomenclature-citation><tp:taxon-name>
                  <tp:taxon-name-part taxon-name-part-type="genus" reg="Platydactylus">Platydactylus</tp:taxon-name-part>
                </tp:taxon-name><comment>Eichhoff, 1886: 25. Preoccupied by Goldfuss, 1820.</comment></tp:nomenclature-citation><tp:nomenclature-citation><tp:taxon-name>
                  <tp:taxon-name-part taxon-name-part-type="genus" reg="Eurydactylus">Eurydactylus</tp:taxon-name-part>
                </tp:taxon-name><comment>Hagedorn, 1909: 733. (new name for <tp:taxon-name><tp:taxon-name-part taxon-name-part-type="genus" reg="Platydactylus">Platydactylus</tp:taxon-name-part></tp:taxon-name> Eichhoff, 1866 nec.
                  <xref ref-type="bibr" rid="B9">Goldfuss 1820</xref>; preoccupied by Laferté-Sénectère, 1851). Synonymy: <xref ref-type="bibr" rid="B13">Hagedorn 1910</xref>: 110. </comment></tp:nomenclature-citation></tp:nomenclature-citation-list></tp:nomenclature><tp:treatment-sec sec-type="type species" id="SECID0EQSBG"><title>Type species.</title><p><italic><tp:taxon-name><tp:taxon-name-part taxon-name-part-type="genus" reg="Eccoptopterus">Eccoptopterus</tp:taxon-name-part><tp:taxon-name-part taxon-name-part-type="species" reg="sexspinosus">sexspinosus</tp:taxon-name-part></tp:taxon-name></italic> Motschulsky, 1863 = <italic><tp:taxon-name><tp:taxon-name-part taxon-name-part-type="genus" reg="Scolytus">Scolytus</tp:taxon-name-part><tp:taxon-name-part taxon-name-part-type="species" reg="spinosus">spinosus</tp:taxon-name-part></tp:taxon-name></italic> Olivier, 1800.</p></tp:treatment-sec><tp:treatment-sec sec-type="diagnosis" id="SECID0EMTBG"><title>Diagnosis.</title><p>1.70−5.90 mm, stout, 1.94−2.3× as long as wide; pronotum short and round, robust, broader and larger than elytra; pronotal anterior margin armed with a pair of prominently protruding denticles; pronotal base bearing a dense tuft of setae; elytra short, excavated, with denticles around its margins; declivity impressed, the impressed areas extending nearly to elytral base; metatibiae conspicuously enlarged and flattened.</p></tp:treatment-sec><ref-list><ref id="B9"><mixed-citation xmlns:xlink="http://www.w3.org/1999/xlink" xlink:type="simple"><person-group><name name-style="western"><surname>Goldfuss</surname><given-names>GA</given-names></name></person-group> (<year>1820</year>) <article-title>Handbuch der Zoologie. Zweite Abtheilung.</article-title> In: <person-group><name name-style="western"><surname>Schubert</surname><given-names>GH</given-names></name></person-group> (<role>Ed.</role>) <issue-title>Handbuch der Naturgeschichte zum Gebrauch bei Vorlesungen.</issue-title><source>Dritter Theil. Zweite Abtheilung. JL Schrag, Nürnberg, i–xxiv</source>, <fpage>1</fpage>–<lpage>506</lpage>.</mixed-citation></ref><ref id="B13"><mixed-citation xmlns:xlink="http://www.w3.org/1999/xlink" xlink:type="simple"><person-group><name name-style="western"><surname>Hagedorn</surname><given-names>M</given-names></name></person-group> (<year>1910</year>) <article-title><tp:taxon-name><tp:taxon-name-part taxon-name-part-type="family">Ipidae</tp:taxon-name-part></tp:taxon-name>.</article-title> In: <person-group><name name-style="western"><surname>Schenkling</surname><given-names>S</given-names></name></person-group> (<role>Ed.</role>) <issue-title>Coleopterorum Catalogus Auspiciis et Auxilio.</issue-title><source>Pars 4. W. Junk, Den Haag</source>, <fpage>1</fpage>–<lpage>134</lpage>. <ext-link xlink:href="10.1007/978-94-011-9697-0_1" ext-link-type="doi" xlink:type="simple">https://doi.org/10.1007/978-94-011-9697-0_1</ext-link></mixed-citation></ref></ref-list></tp:taxon-treatment>
